# Supplementary material for: Amino acids bind to phase-separating proteins and modulate biomolecular condensate stability and dynamics
Source: Nat Commun. 2025 Sep 30;16:8723. doi: 10.1038/s41467-025-63755-x (PMC12484591; doi:10.1038/s41467-025-63755-x)
Supplement: Supplementary file 4 — Source Data [file 41467_2025_63755_MOESM4_ESM.xlsx]

## Sheet: Figure 1c
X	Y	SD
0	5.94494	0.03906
0.1	6.69928	0.0827
0.3	7.10052	0.02007
0.6	8.70944	0.01179
0.9	8.62066	0.034

## Sheet: Figure 1d
X	Y	SD
0	227.871	21.1992
0.1	193.219	14.3492
0.3	55.7542	11.2846
0.6	47.1174	11.3374
0.9	35.7501	5.71077

## Sheet: Figure 1e
X	Y	SD
0	1.40433	0.2232
0.1	1.79724	0.07758
0.3	3.99554	0.23021
0.6	5.80336	0.23482
0.9	9.23815	0.18085

## Sheet: Figure 1f
0.3 M gly	rep 1		rep 2		Mean	SD		0M gly	rep 1		rep 2		Mean	SD		0M gly	rep 1		rep 2		Mean	SD		X	Y	SD
-300	77525	100	72515	100	1.42857	0		-300	51203	100	52668	100	1.51515	0		-300	67639	100	67613	100	1.5873	0		0	11.7231	1.31934
0	11831	15.2609	9273.1	12.7878	0.20035	0.02498		0	9005	17.5869	4797.1	9.10819	0.20224	0.09084		0	8131.8	12.0223	7221.4	10.6805	0.18018	0.01506		0.3	8.33012	0.82707
300	14087	18.1709	10923	15.0631	0.23739	0.03139		300	10015	19.5594	5926.1	11.2518	0.23342	0.08901		300	10738	15.8755	10461	15.4719	0.24879	0.00453		0.9	4.83475	0.64301
600	16490	21.2706	13738	18.945	0.28725	0.02349		600	10856	21.2019	6839.1	12.9853	0.25899	0.08803		600	13233	19.5642	12324	18.2273	0.29993	0.01501
900	18105	23.3538	15488	21.3583	0.31937	0.02016		900	11607	22.6686	7720.1	14.658	0.28278	0.08582		900	15581	23.0355	14551	21.521	0.35362	0.017
1200	20229	26.0935	17443	24.0543	0.3582	0.0206		1200	12904	25.2017	8514.1	16.1656	0.31339	0.09681		1200	16939	25.0432	16763	24.7926	0.39552	0.00281
1500	21505	27.7394	20620	28.4355	0.40125	0.00703		1500	13905	27.1566	9581.1	18.1915	0.34355	0.09605		1500	18493	27.3407	18944	28.0183	0.43936	0.0076
1800	23098	29.7943	21928	30.2393	0.42881	0.0045		1800	14617	28.5472	10109	19.1938	0.36167	0.10021		1800	20555	30.3893	19424	28.7282	0.46919	0.01864
2100	24190	31.2028	22973	31.6803	0.44917	0.00482		2100	15431	30.1369	10658	20.2362	0.38161	0.10607		2100	21437	31.6932	27555	40.754	0.57498	0.1017
2400	25360	32.712	23991	33.0842	0.46997	0.00376		2400	15905	31.0626	11296	21.4476	0.3978	0.10301		2400	22197	32.8169	27856	41.1992	0.58743	0.09408
2700	26797	34.5656	25457	35.1058	0.49765	0.00546		2700	16956	33.1153	12063	22.9038	0.42439	0.1094		2700	23501	34.7448	29363	43.428	0.62042	0.09746
3000	27988	36.1019	26428	36.4449	0.51819	0.00346		3000	17728	34.623	12419	23.5798	0.44093	0.11831		3000	24697	36.513	29295	43.3275	0.63365	0.07649
3300	28649	36.9545	27107	37.3812	0.53097	0.00431		3300	17995	35.1444	14609	27.7379	0.47638	0.07935		3300	32859	48.58	30296	44.8079	0.74117	0.04234
3600	30006	38.7049	28270	38.985	0.55493	0.00283		3600	18954	37.0174	15259	28.972	0.49992	0.0862		3600	31149	46.0518	30032	44.4175	0.71801	0.01834
3900	30414	39.2312	31546	43.5027	0.59096	0.04315		3900	19423	37.9333	15683	29.7771	0.51296	0.08738		3900	33318	49.2586	29960	44.311	0.74262	0.05553
4200	31359	40.4502	32583	44.9328	0.60988	0.04528		4200	20141	39.3356	16375	31.091	0.53353	0.08833		4200	32816	48.5164	31947	47.2498	0.76005	0.01422
4500	32366	41.7491	33271	45.8815	0.62593	0.04174		4500	20455	39.9488	16508	31.3435	0.54009	0.0922		4500	33649	49.7479	32169	47.5781	0.77243	0.02435
4800	32983	42.545	34245	47.2247	0.64121	0.04727		4800	21057	41.1245	16817	31.9302	0.55345	0.09851		4800	33353	49.3103	32087	47.4569	0.76799	0.0208
5100	33401	43.0842	34480	47.5488	0.64738	0.0451		5100	21346	41.689	17263	32.777	0.56414	0.09548		5100	36887	54.5351	32427	47.9597	0.81345	0.0738
5400	33851	43.6646	34573	47.677	0.65244	0.04053		5400	21572	42.1303	17499	33.2251	0.57087	0.09541		5400	35956	53.1587	33074	48.9166	0.81012	0.04761
5700	34838	44.9378	34521	47.6053	0.66102	0.02695		5700	22436	43.8177	17536	33.2954	0.58419	0.11273		5700	37249	55.0703	33076	48.9196	0.82532	0.06904
6000	35204	45.4099	35265	48.6313	0.67172	0.03254		6000	22609	44.1556	17826	33.846	0.59092	0.11045		6000	37078	54.8175	33505	49.5541	0.82835	0.05908
6300	35751	46.1155	35841	49.4256	0.68244	0.03344		6300	22904	44.7317	18605	35.3251	0.60649	0.10078		6300	37820	55.9145	33362	49.3426	0.83537	0.07376
6600	37138	47.9046	35670	49.1898	0.69353	0.01298		6600	23389	45.679	18750	35.6004	0.61575	0.10798		6600	37346	55.2137	33450	49.4727	0.83084	0.06444
6900	37159	47.9316	36332	50.1027	0.70025	0.02193		6900	23834	46.5481	18867	35.8225	0.62402	0.11491		6900	36584	54.0871	34153	50.5125	0.83016	0.04012
7200	37602	48.5031	36850	50.8171	0.70943	0.02338		7200	23968	46.8098	18900	35.8852	0.62648	0.11704		7200	36560	54.0517	34928	51.6587	0.83897	0.02686
7500	37879	48.8604	37171	51.2597	0.71514	0.02424		7500	24310	47.4777	19704	37.4117	0.6431	0.10784		7500	37206	55.0067	34614	51.1943	0.84287	0.04279
7800	38061	49.0951	37653	51.9244	0.72157	0.02858		7800	24652	48.1456	19466	36.9598	0.64474	0.11984		7800	36903	54.5588	35315	52.2311	0.84754	0.02613
8100	38311	49.4176	37700	51.9892	0.72433	0.02598		8100	24861	48.5538	20201	38.3554	0.6584	0.10926		8100	38126	56.3669	34597	51.1692	0.85346	0.05834
8400	38093	49.1364	38188	52.6622	0.72713	0.03562		8400	25320	49.4502	20161	38.2794	0.66462	0.11968		8400	37528	55.4828	35575	52.6156	0.85792	0.03218
8700	39335	50.7385	38271	52.7767	0.73939	0.02059		8700	25772	50.333	20518	38.9572	0.67644	0.12188		8700	37473	55.4015	35456	52.4396	0.85588	0.03324
9000	39239	50.6146	38284	52.7946	0.73864	0.02202		9000	25833	50.4521	20466	38.8585	0.6766	0.12421		9000	37982	56.154	35247	52.1305	0.8594	0.04516
9300	39773	51.3034	38970	53.7406	0.75031	0.02462		9300	25554	49.9072	20806	39.5041	0.67736	0.11146		9300	38358	56.7099	35541	52.5653	0.86726	0.04652
9600	40372	52.0761	38984	53.7599	0.75597	0.01701		9600	26256	51.2782	21128	40.1154	0.69238	0.1196		9600	38404	56.7779	35945	53.1628	0.87255	0.04057
9900	41319	53.2976	38924	53.6772	0.76411	0.00383		9900	25942	50.665	21270	40.385	0.68977	0.11014		9900	38341	56.6848	36420	53.8654	0.87738	0.03164
10200	41145	53.0732	39152	53.9916	0.76475	0.00928		10200	26225	51.2177	21177	40.2085	0.69262	0.11795		10200	39027	57.699	35848	53.0194	0.87872	0.05252
10500	40868	52.7159	39833	54.9307	0.7689	0.02237		10500	26129	51.0302	21621	41.0515	0.69759	0.10691		10500	38907	57.5215	35638	52.7088	0.87484	0.05402
10800	41579	53.633	40025	55.1955	0.77735	0.01578		10800	27232	53.1844	21952	41.68	0.71867	0.12326		10800	38193	56.4659	35805	52.9558	0.86843	0.0394
11100	41172	53.108	40357	55.6533	0.77687	0.02571		11100	27220	53.1609	21557	40.93	0.71281	0.13104		11100	38440	56.8311	35186	52.0403	0.86406	0.05377
11400	41549	53.5943	40170	55.3954	0.7785	0.01819		11400	27145	53.0145	21534	40.8863	0.71137	0.12994		11400	40177	59.3992	36339	53.7456	0.89797	0.06346
11700	41999	54.1748	40952	56.4738	0.79035	0.02322		11700	27472	53.6531	22301	42.3426	0.72724	0.12118		11700	38735	57.2673	35676	52.765	0.87327	0.05053
12000	42586	54.932	40640	56.0436	0.79268	0.01123		12000	27094	52.9149	22218	42.185	0.72045	0.11496		12000	38003	56.185	36349	53.7604	0.87258	0.02721
12300	42328	54.5992	40774	56.2284	0.79163	0.01646		12300	27578	53.8601	22416	42.5609	0.73046	0.12106		12300	38667	57.1667	36929	54.6182	0.88718	0.0286
12600	42946	55.3963	41844	57.7039	0.80786	0.02331		12600	27966	54.6179	22708	43.1154	0.7404	0.12324		12600	39729	58.7368	37367	55.266	0.90478	0.03896
12900	42762	55.159	42091	58.0445	0.8086	0.02915		12900	27810	54.3132	22931	43.5388	0.7413	0.11543		12900	38697	57.2111	37579	55.5795	0.89516	0.01831
13200	43477	56.0813	42155	58.1328	0.81581	0.02072		13200	27633	53.9675	23293	44.2261	0.74389	0.10437		13200	39255	58.036	37111	54.8874	0.89622	0.03534
13500	43098	55.5924	41556	57.3068	0.80642	0.01732		13500	27899	54.487	23307	44.2527	0.74803	0.10965		13500	39200	57.9547	38362	56.7376	0.91026	0.01366
13800	43727	56.4037	42301	58.3341	0.81956	0.0195		13800	28538	55.735	23520	44.6571	0.76055	0.11869		13800	39348	58.1735	38162	56.4418	0.90965	0.01944
14100	43070	55.5563	41847	57.7081	0.80903	0.02174		14100	28275	55.2214	23635	44.8755	0.75831	0.11084		14100	39715	58.7161	38264	56.5927	0.91515	0.02383
14400	43884	56.6063	42672	58.8458	0.82466	0.02262		14400	28443	55.5495	23496	44.6115	0.7588	0.11719		14400	39139	57.8646	37795	55.899	0.90289	0.02206
14700	43661	56.3186	42756	58.9616	0.82343	0.0267		14700	28527	55.7135	23604	44.8166	0.76159	0.11675		14700	39824	58.8773	37423	55.3488	0.90656	0.0396
15000	44121	56.912	43052	59.3698	0.83058	0.02483		15000	28584	55.8248	23974	45.5191	0.76776	0.11041		15000	39523	58.4323	38041	56.2629	0.91028	0.02435
15300	43781	56.4734	42610	58.7603	0.8231	0.0231		15300	28631	55.9166	24413	46.3526	0.77477	0.10247		15300	38909	57.5245	37966	56.1519	0.90219	0.01541
15600	44289	57.1287	42176	58.1618	0.8235	0.01044		15600	29090	56.8131	24146	45.8457	0.77772	0.1175		15600	39009	57.6724	37519	55.4908	0.89812	0.02449
15900	44168	56.9726	42586	58.7272	0.82643	0.01772		15900	28818	56.2819	23955	45.483	0.77095	0.1157		15900	39318	58.1292	38253	56.5764	0.91036	0.01743
16200	44046	56.8152	43201	59.5753	0.83136	0.02788		16200	29006	56.649	24199	45.9463	0.77724	0.11467		16200	38583	57.0425	38440	56.853	0.90393	0.00213
16500	45010	58.0587	42670	58.843	0.83501	0.00792		16500	28963	56.565	24309	46.1552	0.77818	0.11153		16500	38903	57.5156	38996	57.6753	0.91421	0.00179
16800	44844	57.8446	43243	59.6332	0.83913	0.01807		16800	28753	56.1549	24123	45.802	0.7724	0.11092		16800	38210	56.4911	37249	55.0915	0.88558	0.01571
17100	44719	57.6833	43610	60.1393	0.84159	0.02481		17100	28937	56.5143	25000	47.4671	0.78774	0.09693		17100	39119	57.835	38307	56.6563	0.90866	0.01323
17400	44869	57.8768	43385	59.829	0.84076	0.01972		17400	29547	57.7056	24364	46.2596	0.78762	0.12263		17400	38767	57.3146	37675	55.7215	0.89711	0.01788
17700	44869	57.8768	43108	59.447	0.83803	0.01586		17700	29945	58.4829	25094	47.6456	0.804	0.11611		17700	38895	57.5038	38075	56.3131	0.90331	0.01336
18000	45326	58.4663	43062	59.3836	0.84178	0.00927		18000	29386	57.3912	25233	47.9096	0.79773	0.10158		18000	39123	57.8409	37730	55.8029	0.90193	0.02287
18300	46088	59.4492	43712	60.2799	0.85521	0.00839		18300	29718	58.0396	24910	47.2963	0.798	0.1151		18300	39687	58.6747	37211	55.0353	0.90246	0.04085
18600	45641	58.8726	43635	60.1738	0.85033	0.01314		18600	29757	58.1157	25744	48.8798	0.81057	0.09895		18600	39426	58.2889	37407	55.3252	0.9017	0.03326
18900	44770	57.7491	44312	61.1074	0.84897	0.03392		18900	29490	57.5943	25492	48.4013	0.803	0.09849		18900	39938	59.0458	37519	55.4908	0.90902	0.0399
19200	45150	58.2393	44082	60.7902	0.85021	0.02577		19200	30265	59.1079	25718	48.8304	0.81771	0.11011		19200	39605	58.5535	37330	55.2113	0.9029	0.03751
19500	45279	58.4057	44388	61.2122	0.85441	0.02835		19500	29786	58.1724	25259	47.9589	0.80402	0.10942		19500	40303	59.5855	37538	55.5189	0.91353	0.04564
19800	45841	59.1306	43692	60.2524	0.85274	0.01133		19800	30039	58.6665	25492	48.4013	0.81112	0.10998		19800	39903	58.9941	38858	57.4712	0.92433	0.01709
20100	47850	61.722	44567	61.459	0.87986	0.00266		20100	30279	59.1352	25520	48.4545	0.81507	0.11443		20100	39682	58.6673	37896	56.0484	0.91044	0.02939
20400	47607	61.4086	44528	61.4052	0.87724	3.3854e-05		20400	30038	58.6645	25582	48.5722	0.8124	0.10813		20400	39753	58.7723	38764	57.3322	0.92146	0.01616
20700	48549	62.6237	44954	61.9927	0.89012	0.00637		20700	30569	59.7016	26075	49.5082	0.82735	0.10921		20700	40184	59.4095	38556	57.0245	0.92408	0.02677
21000	48103	62.0484	44736	61.6921	0.88386	0.0036		21000	30267	59.1118	26333	49.9981	0.82659	0.09764		21000	40689	60.1561	39154	57.909	0.93702	0.02522
21300	48352	62.3696	45161	62.2781	0.89034	0.000923369		21300	30191	58.9633	26290	49.9165	0.82485	0.09693		21300	41024	60.6514	38838	57.4416	0.93725	0.03603
21600	48425	62.4637	44954	61.9927	0.88897	0.00476		21600	30323	59.2211	26253	49.8462	0.82627	0.10044		21600	40772	60.2788	39412	58.2906	0.94103	0.02232
21900	48238	62.2225	45565	62.8353	0.89327	0.00619		21900	30967	60.4789	25857	49.0943	0.8301	0.12197		21900	39936	59.0429	39480	58.3911	0.93202	0.00731
22200	47909	61.7981	45340	62.525	0.88802	0.00734		22200	30423	59.4164	26823	50.9285	0.83595	0.09094		22200	39386	58.2297	39317	58.1501	0.92365	0.000894093
22500	47878	61.7581	45607	62.8932	0.89037	0.01147		22500	30405	59.3813	26822	50.9266	0.83567	0.09058		22500	39646	58.6141	39394	58.2639	0.9276	0.00393
22800	48935	63.1216	45567	62.838	0.89971	0.00286		22800	30281	59.1391	27276	51.7886	0.84036	0.07875		22800	39675	58.657	38600	57.0896	0.91862	0.01759
23100	48273	62.2677	44938	61.9706	0.88742	0.003		23100	30392	59.3559	26928	51.1278	0.837	0.08815		23100	39988	59.1197	38880	57.5037	0.92558	0.01814
23400	48764	62.901	45703	63.0256	0.89948	0.00126		23400	30534	59.6332	26868	51.0139	0.83824	0.09235		23400	39927	59.0296	39253	58.0554	0.92925	0.01093
23700	48921	63.1035	45180	62.3043	0.89577	0.00807		23700	30718	59.9926	26714	50.7215	0.83874	0.09933		23700	39295	58.0952	39179	57.946	0.92096	0.00167
24000	49177	63.4337	45468	62.7015	0.90097	0.0074		24000	31669	61.8499	27016	51.2949	0.85716	0.11308		24000	40541	59.9373	38741	57.2981	0.93044	0.02962
24300	49361	63.6711	45600	62.8835	0.90396	0.00796		24300	31048	60.6371	27009	51.2816	0.84787	0.10023		24300	40537	59.9314	38515	56.9639	0.92774	0.03331
24600	48631	62.7294	45757	63.1001	0.89878	0.00374		24600	31268	61.0667	27372	51.9708	0.85635	0.09745		24600	39882	58.963	38999	57.6797	0.92574	0.0144
24900	48528	62.5966	46168	63.6668	0.90188	0.01081		24900	30660	59.8793	27061	51.3803	0.84288	0.09106		24900	39773	58.8019	39164	57.9238	0.92639	0.00986
25200	48862	63.0274	46041	63.4917	0.90371	0.00469		25200	31095	60.7289	27287	51.8094	0.85256	0.09556		25200	39961	59.0798	39428	58.3142	0.9317	0.00859
25500	48808	62.9578	46133	63.6186	0.90412	0.00668		25500	31429	61.3812	27509	52.231	0.8607	0.09803		25500	40112	59.3031	39190	57.9622	0.93068	0.01505
25800	48910	63.0893	45436	62.6574	0.89819	0.00436		25800	31473	61.4671	27684	52.5632	0.86387	0.09539		25800	40122	59.3178	38562	57.0334	0.92342	0.02564
26100	49625	64.0116	45583	62.8601	0.90623	0.01163		26100	31353	61.2327	27718	52.6278	0.86258	0.09219		26100	40578	59.992	38994	57.6723	0.93384	0.02604
26400	48572	62.6533	46185	63.6903	0.90245	0.01047		26400	31109	60.7562	27761	52.7094	0.85959	0.08621		26400	40723	60.2064	39674	58.6781	0.94353	0.01715
26700	48629	62.7269	46245	63.773	0.90357	0.01057		26700	31097	60.7328	28047	53.2525	0.86352	0.08014		26700	40344	59.6461	38592	57.0778	0.92638	0.02883
27000	49081	63.3099	46076	63.54	0.90607	0.00232		27000	31470	61.4612	28206	53.5543	0.87133	0.08471		27000	41006	60.6248	39099	57.8276	0.9401	0.03139
27300	49489	63.8362	46634	64.3094	0.91533	0.00478		27300	31385	61.2952	27864	52.905	0.86515	0.08989		27300	41363	61.1526	39784	58.8408	0.95233	0.02595
27600	49031	63.2454	46016	63.4572	0.90502	0.00214		27600	31445	61.4124	28005	53.1727	0.86807	0.08828		27600	40665	60.1206	39392	58.261	0.93954	0.02087
27900	49012	63.2209	45671	62.9815	0.90145	0.00242		27900	31319	61.1663	28432	53.9834	0.87235	0.07696		27900	40818	60.3468	39581	58.5405	0.94355	0.02027
28200	49180	63.4376	45858	63.2393	0.90484	0.002		28200	31476	61.473	28807	54.6955	0.88006	0.07261		28200	40545	59.9432	39591	58.5553	0.94046	0.01558
28500	49164	63.417	46676	64.3674	0.91275	0.0096		28500	31744	61.9964	28713	54.517	0.88268	0.08013		28500	40514	59.8974	38963	57.6265	0.93273	0.02549
28800	49196	63.4582	46771	64.4984	0.91398	0.01051		28800	31279	61.0882	29082	55.2176	0.8811	0.0629		28800	39928	59.031	38957	57.6176	0.92578	0.01586
29100	48856	63.0197	46049	63.5027	0.90373	0.00488		29100	31294	61.1175	28277	53.6891	0.86975	0.07959		29100	41611	61.5192	39439	58.3305	0.95119	0.03579
29400	49536	63.8968	46072	63.5344	0.91022	0.00366		29400	31629	61.7718	28805	54.6917	0.8823	0.07585		29400	41152	60.8406	39798	58.8615	0.95002	0.02221
29700	49150	63.3989	46141	63.6296	0.90735	0.00233		29700	31671	61.8538	28920	54.91	0.88457	0.07439		29700	40701	60.1739	39571	58.5257	0.94206	0.0185
30000	49334	63.6362	46290	63.8351	0.91051	0.00201		30000	32255	62.9944	28303	53.7385	0.88434	0.09916		30000	41097	60.7593	39226	58.0155	0.94266	0.0308
30300	49133	63.377	46520	64.1522	0.91092	0.00783		30300	31927	62.3538	27961	53.0892	0.87457	0.09926		30300	40720	60.2019	39936	59.0656	0.94657	0.01275
30600	49795	64.2309	46592	64.2515	0.91773	0.000208505		30600	31626	61.7659	29554	56.1138	0.89303	0.06056		30600	40586	60.0038	39321	58.156	0.93778	0.02074
30900	49307	63.6014	46495	64.1178	0.91228	0.00522		30900	31530	61.5784	28995	55.0524	0.88357	0.06992		30900	40937	60.5228	40257	59.5403	0.95288	0.01103
31200	49292	63.5821	46888	64.6597	0.91601	0.01089		31200	32202	62.8909	29070	55.1948	0.89459	0.08245		31200	41223	60.9456	39676	58.681	0.94942	0.02542
31500	49063	63.2867	47614	65.6609	0.92105	0.02398		31500	31764	62.0354	29213	55.4663	0.89016	0.07038		31500	40870	60.4237	39702	58.7195	0.94558	0.01913
31800	49321	63.6195	47266	65.181	0.92	0.01577		31800	32049	62.592	29369	55.7625	0.89663	0.07317		31800	41918	61.9731	39684	58.6928	0.95767	0.03682
32100	50405	65.0177	47380	65.3382	0.93111	0.00324		32100	32152	62.7932	28941	54.9499	0.89199	0.08403		32100	41972	62.053	39279	58.0939	0.95355	0.04444
32400	49542	63.9046	46741	64.457	0.91687	0.00558		32400	32179	62.8459	29020	55.0999	0.89353	0.08299		32400	41361	61.1496	39005	57.6886	0.94316	0.03885
32700	49189	63.4492	47062	64.8997	0.91678	0.01465		32700	32195	62.8772	29235	55.5081	0.89686	0.07895		32700	40901	60.4695	39091	57.8158	0.93877	0.02979
33000	49761	64.187	46940	64.7314	0.92085	0.0055		33000	33068	64.5821	29519	56.0473	0.91386	0.09144		33000	40694	60.1635	39999	59.1587	0.947	0.01128
33300	50014	64.5134	47263	65.1769	0.92636	0.0067		33300	32188	62.8635	29725	56.4384	0.9038	0.06884		33300	40951	60.5435	39406	58.2817	0.94306	0.02539
33600	50541	65.1932	47409	65.3782	0.93265	0.00187		33600	32255	62.9944	29904	56.7783	0.90737	0.0666		33600	40703	60.1768	39985	59.138	0.94694	0.01166
33900	50252	64.8204	47617	65.665	0.93204	0.00853		33900	31738	61.9847	29949	56.8638	0.90037	0.05486		33900	41206	60.9205	39970	59.1159	0.95267	0.02025
34200	50349	64.9455	46734	64.4474	0.92423	0.00503		34200	32491	63.4553	29589	56.1802	0.90633	0.07794		34200	41317	61.0846	40714	60.2162	0.9627	0.00975
34500	50214	64.7714	47108	64.9631	0.92667	0.00194		34500	32248	62.9807	29448	55.9125	0.90071	0.07573		34500	40550	59.9506	41206	60.9439	0.95948	0.01115
34800	50257	64.8268	46876	64.6432	0.92479	0.00186		34800	32404	63.2854	29941	56.8486	0.91011	0.06896		34800	41944	62.0116	40063	59.2534	0.96242	0.03096
35100	50698	65.3957	47421	65.3948	0.93422	9.4237e-06		35100	31844	62.1917	29678	56.3492	0.89804	0.06259		35100	41196	60.9057	40726	60.234	0.96143	0.00754
35400	49649	64.0426	47088	64.9355	0.92127	0.00902		35400	32245	62.9748	29842	56.6606	0.90633	0.06765		35400	41319	61.0875	40398	59.7489	0.95902	0.01503
35700	49528	63.8865	47455	65.4416	0.92377	0.01571		35700	32143	62.7756	30159	57.2625	0.90938	0.05907		35700	40604	60.0305	40939	60.549	0.95698	0.00582
36000	50047	64.5559	47532	65.5478	0.92931	0.01002		36000	32094	62.6799	30091	57.1334	0.90768	0.05942		36000	40435	59.7806	41118	60.8137	0.9571	0.0116
36300	50227	64.7881	47068	64.9079	0.9264	0.00121		36300	32337	63.1545	30320	57.5682	0.91457	0.05985		36300	40315	59.6032	40981	60.6111	0.95408	0.01131
36600	49465	63.8052	46923	64.708	0.91795	0.00912		36600	31961	62.4202	30029	57.0157	0.90482	0.0579		36600	41104	60.7697	40391	59.7385	0.95641	0.01157
36900	49888	64.3508	46711	64.4156	0.91976	0.000654413		36900	32855	64.1662	30083	57.1182	0.91882	0.07551		36900	40750	60.2463	40235	59.5078	0.95043	0.00829
37200	50832	65.5685	46685	64.3798	0.9282	0.01201		37200	33118	64.6798	30188	57.3175	0.92422	0.07888		37200	41194	60.9027	40370	59.7075	0.95722	0.01342
37500	50850	65.5917	47801	65.9188	0.93936	0.0033		37500	32847	64.1505	29677	56.3473	0.91286	0.0836		37500	41955	62.0278	40582	60.021	0.96864	0.02252
37800	51354	66.2419	47416	65.3879	0.94021	0.00863		37800	32388	63.2541	30031	57.0194	0.91116	0.0668		37800	42080	62.2126	39744	58.7816	0.96027	0.03851
38100	50702	65.4008	47051	64.8845	0.93061	0.00522		38100	32665	63.7951	30169	57.2815	0.91725	0.06979		38100	41189	60.8953	40088	59.2904	0.95385	0.01801
38400	50381	64.9868	47716	65.8016	0.9342	0.00823		38400	32490	63.4533	30318	57.5644	0.9168	0.06309		38400	41910	61.9613	40096	59.3022	0.96241	0.02985
38700	50534	65.1841	47851	65.9877	0.93694	0.00812		38700	32642	63.7502	29808	56.596	0.91171	0.07665		38700	41063	60.7091	39994	59.1514	0.95127	0.01748
39000	51498	66.4276	47571	65.6016	0.94307	0.00834		39000	33357	65.1466	30792	58.4643	0.93645	0.07159		39000	42022	62.1269	40351	59.6793	0.96672	0.02747
39300	51010	65.7981	48088	66.3146	0.94366	0.00522		39300	33425	65.2794	30403	57.7257	0.93186	0.08093		39300	41332	61.1068	41027	60.6792	0.96655	0.0048
39600	50269	64.8423	47801	65.9188	0.93401	0.01087		39600	32977	64.4044	30764	58.4112	0.93042	0.06421		39600	41910	61.9613	41052	60.7161	0.97363	0.01398
39900	50068	64.583	48933	67.4798	0.94331	0.02926		39900	32377	63.2326	30651	58.1966	0.91992	0.05395		39900	41288	61.0417	40318	59.6305	0.95772	0.01584
40200	51162	65.9942	48212	66.4856	0.94628	0.00496		40200	32881	64.2169	30347	57.6194	0.923	0.07068		40200	40594	60.0157	40176	59.4205	0.94791	0.00668
40500	51088	65.8987	48489	66.8675	0.94833	0.00979		40500	32837	64.131	30902	58.6732	0.93033	0.05847		40500	41625	61.5399	40547	59.9692	0.96436	0.01763
40800	50806	65.535	48819	67.3226	0.94898	0.01806		40800	32588	63.6447	30744	58.3732	0.92438	0.05648		40800	41133	60.8126	41160	60.8759	0.96578	0.000710677
41100	50217	64.7752	49378	68.0935	0.94906	0.03352		41100	32681	63.8263	31084	59.0188	0.93064	0.05151		41100	41833	61.8475	40835	60.3952	0.97018	0.0163
41400	50920	65.682	50032	68.9954	0.96198	0.03347		41400	32841	64.1388	30703	58.2954	0.92753	0.06261		41400	41600	61.503	41272	61.0415	0.97258	0.00518
41700	50740	65.4498	49853	68.7485	0.95856	0.03332		41700	32937	64.3263	31679	60.1485	0.94299	0.04476		41700	41204	60.9175	40702	60.1985	0.96124	0.00807
42000	50017	64.5173	50507	69.6504	0.95834	0.05185		42000	32807	64.0724	31417	59.651	0.9373	0.04737		42000	41638	61.5592	41131	60.833	0.97137	0.00815
42300	49751	64.1741	50355	69.4408	0.95439	0.0532		42300	33056	64.5587	31751	60.2852	0.94579	0.04579		42300	40847	60.3897	40496	59.8938	0.95463	0.00557
42600	50405	65.0177	50103	69.0933	0.95794	0.04117		42600	33017	64.4826	31597	59.9928	0.94299	0.0481		42600	40923	60.5021	40981	60.6111	0.96122	0.00122
42900	51345	66.2302	49562	68.3472	0.96127	0.02138		42900	33277	64.9903	31109	59.0662	0.93982	0.06347		42900	41307	61.0698	41163	60.8803	0.96786	0.00213
43200	51902	66.9487	49224	67.8811	0.96307	0.00942		43200	32895	64.2443	31984	60.7276	0.94676	0.03768		43200	40950	60.542	40466	59.8494	0.95549	0.00777
43500	50958	65.731	50141	69.1457	0.96341	0.03449		43500	33160	64.7618	31610	60.0175	0.9453	0.05083		43500	41309	61.0727	40710	60.2103	0.96256	0.00968
43800	50905	65.6627	50550	69.7097	0.96695	0.04088		43800	32936	64.3244	31407	59.632	0.93906	0.05027		43800	41721	61.6819	41068	60.7398	0.9716	0.01057
44100	50942	65.7104	50328	69.4036	0.9651	0.03731		44100	33010	64.4689	31375	59.5713	0.9397	0.05247		44100	41450	61.2812	40734	60.2458	0.9645	0.01162
44400	50994	65.7775	50673	69.8793	0.96898	0.04143		44400	33243	64.9239	31006	58.8707	0.93784	0.06485		44400	41793	61.7883	40789	60.3272	0.96917	0.0164
44700	51088	65.8987	50914	70.2117	0.97222	0.04357		44700	33038	64.5236	31197	59.2333	0.93755	0.05668		44700	41951	62.0219	41040	60.6984	0.97397	0.01486
45000	50788	65.5118	50662	69.8642	0.96697	0.04397		45000	33350	65.1329	31288	59.4061	0.94348	0.06136		45000	42338	62.5941	40981	60.6111	0.97782	0.02226
45300	50815	65.5466	50433	69.5484	0.96496	0.04042		45300	33383	65.1974	31162	59.1669	0.94215	0.06461		45300	42730	63.1736	41528	61.4201	0.98884	0.01968
45600	50862	65.6072	50084	69.0671	0.96196	0.03495		45600	33331	65.0958	31120	59.0871	0.94078	0.06438		45600	42357	62.6222	41356	61.1658	0.98244	0.01635
45900	51277	66.1425	49779	68.6465	0.96278	0.02529		45900	33690	65.7969	31617	60.0308	0.95324	0.06178		45900	41607	61.5133	41053	60.7176	0.97009	0.00893
46200	51476	66.3992	50234	69.2739	0.96909	0.02904		46200	33844	66.0977	31796	60.3706	0.95809	0.06136		46200	41436	61.2605	41291	61.0696	0.97087	0.00214
46500	51203	66.0471	49954	68.8878	0.96382	0.0287		46500	33583	65.588	31425	59.6662	0.9489	0.06344		46500	42053	62.1727	41584	61.503	0.98155	0.00752
46800	51316	66.1928	49497	68.2576	0.96036	0.02086		46800	33167	64.7755	31389	59.5979	0.94222	0.05547		46800	42148	62.3132	42026	62.1567	0.98786	0.00176
47100	51119	65.9387	50258	69.307	0.96604	0.03403		47100	33479	65.3848	31395	59.6093	0.94692	0.06188		47100	41661	61.5932	41167	60.8862	0.97206	0.00793
47400	51127	65.949	50258	69.307	0.96611	0.03392		47400	33551	65.5255	31756	60.2947	0.95318	0.05604		47400	42761	63.2194	41918	61.9969	0.99378	0.01372
47700	51323	66.2019	50410	69.5166	0.96942	0.03348		47700	33157	64.756	32119	60.9839	0.95257	0.04041		47700	42118	62.2688	40649	60.1201	0.97134	0.02412
48000	51426	66.3347	51033	70.3758	0.9765	0.04082		48000	33575	65.5723	32141	61.0257	0.95908	0.04871		48000	41756	61.7336	40683	60.1704	0.96749	0.01755
48300	51465	66.385	50542	69.6987	0.97203	0.03347		48300	33465	65.3575	31591	59.9814	0.94954	0.0576		48300	41493	61.3448	40068	59.2608	0.95719	0.02339
48600	51552	66.4973	50127	69.1264	0.96874	0.02656		48600	33377	65.1856	31768	60.3175	0.95078	0.05216		48600	41601	61.5045	40676	60.16	0.96559	0.01509
48900	51592	66.5489	50218	69.2519	0.97001	0.0273		48900	33272	64.9806	32353	61.4282	0.95764	0.03806		48900	41908	61.9583	40726	60.234	0.96978	0.01935
49200	51895	66.9397	50226	69.2629	0.97288	0.02347		49200	33725	65.8653	32173	61.0864	0.96176	0.0512		49200	41940	62.0057	40426	59.7903	0.96663	0.02487
49500	51494	66.4224	49503	68.2659	0.96206	0.01862		49500	33502	65.4298	32288	61.3048	0.96011	0.04419		49500	41267	61.0107	41047	60.7087	0.96603	0.00339
49800	51241	66.0961	50528	69.6794	0.96982	0.0362		49800	33676	65.7696	32726	62.1364	0.96898	0.03892		49800	41978	62.0618	40479	59.8687	0.9677	0.02462
50100	51599	66.5579	50063	69.0381	0.96854	0.02505		50100	33352	65.1368	32173	61.0864	0.95624	0.04339		50100	42222	62.4226	41344	61.148	0.98072	0.01431
50400	51042	65.8394	50422	69.5332	0.96695	0.03731		50400	33638	65.6954	32413	61.5421	0.96392	0.0445		50400	42869	63.3791	40740	60.2547	0.98122	0.03507
50700	51687	66.6714	49939	68.8671	0.96813	0.02218		50700	33705	65.8262	32394	61.506	0.96464	0.04629		50700	41639	61.5606	40995	60.6318	0.96978	0.01042
51000	51910	66.9591	49307	67.9956	0.96396	0.01047		51000	33297	65.0294	32715	62.1155	0.96322	0.03122		51000	41947	62.016	40871	60.4484	0.97194	0.01759
51300	51730	66.7269	49485	68.2411	0.96406	0.0153		51300	33951	66.3067	32715	62.1155	0.9729	0.0449		51300	41475	61.3182	40983	60.6141	0.96772	0.0079
51600	51345	66.2302	50182	69.2022	0.96737	0.03002		51600	33263	64.963	32623	61.9408	0.96139	0.03238		51600	41910	61.9613	40961	60.5815	0.97256	0.01549
51900	51347	66.2328	49469	68.219	0.96037	0.02006		51900	33463	65.3536	32503	61.713	0.96263	0.039		51900	42005	62.1018	40884	60.4677	0.97277	0.01834
52200	52000	67.0751	50207	69.2367	0.97366	0.02184		52200	33859	66.127	32477	61.6636	0.96811	0.04782		52200	40964	60.5627	40921	60.5224	0.96099	0.000452418
52500	52080	67.1783	49914	68.8327	0.97151	0.01671		52500	34605	67.5839	32131	61.0067	0.97417	0.07047		52500	41398	61.2043	41000	60.6392	0.96701	0.00634
52800	51375	66.269	49936	68.863	0.96523	0.0262		52800	33846	66.1016	32238	61.2098	0.96448	0.05241		52800	41430	61.2516	41162	60.8788	0.96929	0.00418
53100	51837	66.8649	49775	68.641	0.9679	0.01794		53100	34099	66.5957	32850	62.3718	0.97703	0.04525		53100	41296	61.0535	40753	60.2739	0.96292	0.00875
53400	51462	66.3812	50557	69.7194	0.97215	0.03372		53400	33581	65.5841	32794	62.2655	0.96856	0.03555		53400	41474	61.3167	41011	60.6555	0.96803	0.00742
53700	51749	66.7514	50574	69.7428	0.97496	0.03022		53700	34009	66.4199	32778	62.2351	0.97466	0.04483		53700	41425	61.2443	40513	59.919	0.96161	0.01488
54000	52042	67.1293	50661	69.8628	0.97852	0.02761		54000	34037	66.4746	32623	61.9408	0.97284	0.04857		54000	41716	61.6745	41372	61.1894	0.97511	0.00544
54300	52283	67.4402	50397	69.4987	0.97814	0.02079		54300	34058	66.5156	32836	62.3453	0.97622	0.04468		54300	41492	61.3433	40441	59.8125	0.96155	0.01718
54600	52002	67.0777	49821	68.7044	0.96987	0.01643		54600	33987	66.377	32596	61.8896	0.97172	0.04808		54600	41734	61.7011	40781	60.3153	0.96838	0.01555
54900	51672	66.6521	49967	68.9057	0.96827	0.02277		54900	34029	66.459	33088	62.8237	0.97941	0.03895		54900	41684	61.6272	42432	62.7572	0.98718	0.01268
55200	51408	66.3115	50156	69.1664	0.9677	0.02884		55200	34055	66.5098	33107	62.8598	0.98007	0.0391		55200	41690	61.636	41855	61.9038	0.98047	0.00301
55500	51486	66.4121	50280	69.3374	0.96964	0.02955		55500	33850	66.1094	32828	62.3301	0.97303	0.04049		55500	41239	60.9693	41899	61.9689	0.9757	0.01122
55800	51602	66.5618	50350	69.4339	0.9714	0.02901		55800	33443	65.3145	33208	63.0516	0.97247	0.02424		55800	41946	62.0145	41564	61.4734	0.98006	0.00607
56100	51646	66.6185	49354	68.0604	0.96199	0.01457		56100	34117	66.6309	32815	62.3054	0.97679	0.04634		56100	41477	61.3211	41648	61.5976	0.97555	0.0031
56400	51942	67.0003	50359	69.4463	0.97462	0.02471		56400	33967	66.3379	32787	62.2522	0.97417	0.04377		56400	42270	62.4935	41333	61.1317	0.98115	0.01528
56700	51212	66.0587	49897	68.8092	0.96334	0.02778		56700	34012	66.4258	32881	62.4307	0.97619	0.0428		56700	41782	61.7721	41208	60.9469	0.97396	0.00926
57000	50924	65.6872	49861	68.7596	0.96033	0.03104		57000	34468	67.3164	33259	63.1484	0.98837	0.04465		57000	41668	61.6035	41256	61.0179	0.97319	0.00657
57300	51602	66.5618	50600	69.7787	0.97386	0.0325		57300	34285	66.959	32923	62.5104	0.98083	0.04766		57300	41947	62.016	41699	61.6731	0.98166	0.00385
57600	52065	67.159	50556	69.718	0.97769	0.02585		57600	34171	66.7363	33347	63.3155	0.98524	0.03665		57600	42388	62.668	41765	61.7707	0.98761	0.01007
57900	51533	66.4728	50170	69.1857	0.96899	0.0274		57900	34473	67.3261	32561	61.8231	0.9784	0.05896		57900	41695	61.6434	41568	61.4793	0.97716	0.00184
58200	51626	66.5927	50145	69.1512	0.9696	0.02584		58200	34301	66.9902	33326	63.2756	0.98686	0.0398		58200	41771	61.7558	40822	60.376	0.9693	0.01549
58500	52034	67.119	50703	69.9207	0.97885	0.0283		58500	33830	66.0704	33431	63.475	0.9814	0.02781		58500	41897	61.9421	41066	60.7368	0.97364	0.01353
58800	51769	66.7772	50162	69.1746	0.97108	0.02422		58800	34341	67.0683	33330	63.2832	0.98751	0.04055		58800	41590	61.4882	41184	60.9114	0.97143	0.00647
59100	51822	66.8455	50056	69.0285	0.97053	0.02205		59100	34077	66.5527	33324	63.2718	0.98352	0.03515		59100	42233	62.4388	42112	62.2839	0.98986	0.00174
59400	51200	66.0432	50848	70.1207	0.9726	0.04119		59400	34388	67.1601	33162	62.9642	0.98579	0.04495		59400	41897	61.9421	41206	60.9439	0.97529	0.0112
59700	51887	66.9294	51159	70.5495	0.98199	0.03657		59700	34455	67.291	33280	63.1883	0.98848	0.04396		59700	41717	61.676	41885	61.9481	0.98114	0.00306
60000								60000								60000
60300								60300								60300
60600								60600								60600
60900								60900								60900
61200								61200								61200
61500								61500								61500
61800								61800								61800
62100								62100								62100
62400								62400								62400
62700								62700								62700
63000								63000								63000
63300								63300								63300
63600								63600								63600
63900								63900								63900
64200								64200								64200
64500								64500								64500
64800								64800								64800
65100								65100								65100
65400								65400								65400
65700								65700								65700
66000								66000								66000
66300								66300								66300
66600								66600								66600
66900								66900								66900
67200								67200								67200
67500								67500								67500
67800								67800								67800
68100								68100								68100
68400								68400								68400
68700								68700								68700
69000								69000								69000
69300								69300								69300
69600								69600								69600
69900								69900								69900
70200								70200								70200
70500								70500								70500
70800								70800								70800
71100								71100								71100
71400								71400								71400
71700								71700								71700
72000								72000								72000
72300								72300								72300
72600								72600								72600
72900								72900								72900
73200								73200								73200
73500								73500								73500
73800								73800								73800
74100								74100								74100
74400								74400								74400
74700								74700								74700
75000								75000								75000
75300								75300								75300
75600								75600								75600
75900								75900								75900
76200								76200								76200
76500								76500								76500
76800								76800								76800
77100								77100								77100
77400								77400								77400
77700								77700								77700
78000								78000								78000
78300								78300								78300
78600								78600								78600
78900								78900								78900
79200								79200								79200
79500								79500								79500
79800								79800								79800
80100								80100								80100
80400								80400								80400
80700								80700								80700
81000								81000								81000
81300								81300								81300
81600								81600								81600
81900								81900								81900
82200								82200								82200
82500								82500								82500
82800								82800								82800
83100								83100								83100
83400								83400								83400
83700								83700								83700
84000								84000								84000
84300								84300								84300
84600								84600								84600
84900								84900								84900
85200								85200								85200
85500								85500								85500
85800								85800								85800
86100								86100								86100
86400								86400								86400
86700								86700								86700
87000								87000								87000
87300								87300								87300
87600								87600								87600
87900								87900								87900
88200								88200								88200
88500								88500								88500
88800								88800								88800
89100								89100								89100
89400								89400								89400
89700								89700								89700
90000								90000								90000
90300								90300								90300

## Sheet: Figure 1g
X	Y	SD
0	9.51601	0.06326
0.3	6.24624	0.57507
0.9	4.96121	0.47617

## Sheet: Figure 1h
X	Y	SD
0	30.4609	2.93258
0.3	10.5026	0.22967
0.9	7.7182	0.08245

## Sheet: Figure 2a
X	Y	SD
0	1.55608	0.03361
0.3	6.03322	0.29184
0.9	7.87309	0.51095

## Sheet: Figure 2b
X	Y	SD
0	3.70946	0.05135
0.3	4.46688	0.08141
0.9	4.75614	0.11449

## Sheet: Figure 2c
X	Y	SD
0	0.5432	0.04318
0.3	0.422	0.01114
1	0.3601	0.02448

## Sheet: Figure 2d
X	Y	SD
0	6.53869	0.14658
0.3	5.58832	0.13729
0.8	4.76204	0.08258

[truncated: 29 more sheets: Figure 3a, Figure 3b, Figure 3c, Figure 3d, Figure 4d, Figure 4e, Figure 5a, Figure 5b, Figure 5c, Figure 5d, Figure 5e, Figure 5f, Supplemental Figure 1, Supplemental Figure 2, Supplemental Figure 3, Supplemental Figure 4, Supplemental Figure 5, Supplemental Figure 6, Supplemental Figure 7, Supplemental Figure 8 …]
